# Supplementary material for: Epidemiological characteristics of hand, foot and mouth disease in Pingdu, Shandong, China from 2013 to 2023 and DLNM analysis of its variation with temperature
Source: PLoS One. 2025 Oct 24;20(10):e0333124. doi: 10.1371/journal.pone.0333124 (PMC12551877; doi:10.1371/journal.pone.0333124)
Supplement: S1 File — (CSV) [file pone.0333124.s001.csv]

case	temp	date
0	0.7	2013/1/1
0	-6.8	2013/1/2
0	-6	2013/1/3
0	-3.9	2013/1/4
0	-1.2	2013/1/5
0	0.4	2013/1/6
0	2.5	2013/1/7
0	-0.5	2013/1/8
0	-1.5	2013/1/9
0	1.8	2013/1/10
0	4.4	2013/1/11
0	6.2	2013/1/12
0	5.7	2013/1/13
0	-1.1	2013/1/14
0	0.2	2013/1/15
0	-2.1	2013/1/16
0	-0.4	2013/1/17
0	5.3	2013/1/18
0	5	2013/1/19
0	1	2013/1/20
0	0.6	2013/1/21
0	-1.3	2013/1/22
0	3.9	2013/1/23
0	3	2013/1/24
0	2.9	2013/1/25
0	1.4	2013/1/26
0	3.7	2013/1/27
0	8.2	2013/1/28
0	0.9	2013/1/29
0	2.9	2013/1/30
0	5.2	2013/1/31
0	5.6	2013/2/1
0	3.6	2013/2/2
0	0.5	2013/2/3
0	0.7	2013/2/4
0	-2	2013/2/5
0	0.5	2013/2/6
0	-5.8	2013/2/7
0	-4	2013/2/8
0	3.9	2013/2/9
0	2.5	2013/2/10
0	-0.6	2013/2/11
0	1.4	2013/2/12
0	7.2	2013/2/13
0	4.9	2013/2/14
0	3.3	2013/2/15
0	5.8	2013/2/16
0	7.9	2013/2/17
0	1.8	2013/2/18
0	3.7	2013/2/19
0	7.2	2013/2/20
0	10.4	2013/2/21
0	3.9	2013/2/22
0	10.8	2013/2/23
0	11.9	2013/2/24
0	11.2	2013/2/25
0	5.3	2013/2/26
1	10.2	2013/2/27
0	9.5	2013/2/28
0	2.1	2013/3/1
0	6.3	2013/3/2
0	14.2	2013/3/3
0	11.5	2013/3/4
0	18.3	2013/3/5
0	25.4	2013/3/6
0	23.4	2013/3/7
0	26.2	2013/3/8
0	27.3	2013/3/9
0	9	2013/3/10
0	12.7	2013/3/11
0	6.1	2013/3/12
0	2.7	2013/3/13
0	9.5	2013/3/14
0	15.8	2013/3/15
0	17	2013/3/16
0	14.9	2013/3/17
0	13.5	2013/3/18
0	6.2	2013/3/19
0	4.1	2013/3/20
0	14.1	2013/3/21
0	5.5	2013/3/22
0	16.8	2013/3/23
0	4	2013/3/24
0	10.8	2013/3/25
0	14.6	2013/3/26
0	23.5	2013/3/27
0	10.9	2013/3/28
0	12.5	2013/3/29
0	6.2	2013/3/30
0	16	2013/3/31
0	13.4	2013/4/1
0	16.2	2013/4/2
0	21.2	2013/4/3
0	20.9	2013/4/4
1	10.7	2013/4/5
0	9.2	2013/4/6
0	20.1	2013/4/7
0	13.7	2013/4/8
0	11.9	2013/4/9
0	13.1	2013/4/10
0	15.5	2013/4/11
0	22.6	2013/4/12
0	30.5	2013/4/13
0	17.3	2013/4/14
0	23	2013/4/15
1	14.2	2013/4/16
0	18.6	2013/4/17
0	9.2	2013/4/18
0	8.9	2013/4/19
0	8.9	2013/4/20
0	17.2	2013/4/21
0	16.9	2013/4/22
0	17.6	2013/4/23
1	24.1	2013/4/24
0	19.6	2013/4/25
0	25.4	2013/4/26
0	27	2013/4/27
0	26.6	2013/4/28
0	23.8	2013/4/29
0	23.1	2013/4/30
1	18.5	2013/5/1
0	20.9	2013/5/2
1	12.6	2013/5/3
0	20.4	2013/5/4
0	25.2	2013/5/5
0	27.7	2013/5/6
0	26.7	2013/5/7
1	22.2	2013/5/8
0	16.9	2013/5/9
0	26.9	2013/5/10
0	33.4	2013/5/11
0	35.9	2013/5/12
0	33.7	2013/5/13
0	26.8	2013/5/14
0	24.9	2013/5/15
0	25.9	2013/5/16
0	22.7	2013/5/17
2	14.6	2013/5/18
1	28.1	2013/5/19
0	26.2	2013/5/20
3	31.7	2013/5/21
0	27.7	2013/5/22
1	30.6	2013/5/23
0	28.4	2013/5/24
0	27.2	2013/5/25
0	19.1	2013/5/26
1	18.4	2013/5/27
0	21.7	2013/5/28
0	25.1	2013/5/29
2	28.7	2013/5/30
0	23.9	2013/5/31
0	25.2	2013/6/1
1	29.4	2013/6/2
0	32.7	2013/6/3
0	30.4	2013/6/4
1	27.4	2013/6/5
0	27.7	2013/6/6
1	24.9	2013/6/7
1	27.4	2013/6/8
1	30.2	2013/6/9
0	21.7	2013/6/10
0	18.4	2013/6/11
5	27.8	2013/6/12
2	31.4	2013/6/13
1	28.5	2013/6/14
4	30.2	2013/6/15
0	32.4	2013/6/16
2	33.7	2013/6/17
3	24.5	2013/6/18
3	29.2	2013/6/19
0	32.9	2013/6/20
2	28.2	2013/6/21
1	21.5	2013/6/22
2	22.7	2013/6/23
4	29.7	2013/6/24
1	28.5	2013/6/25
0	31.2	2013/6/26
1	30.8	2013/6/27
1	35	2013/6/28
3	32.9	2013/6/29
2	28.2	2013/6/30
2	31.5	2013/7/1
2	30.2	2013/7/2
1	38	2013/7/3
1	28.9	2013/7/4
2	33.2	2013/7/5
3	35	2013/7/6
2	33.1	2013/7/7
1	35.7	2013/7/8
3	30	2013/7/9
3	35.1	2013/7/10
3	27.2	2013/7/11
3	26.7	2013/7/12
3	25.9	2013/7/13
2	29.9	2013/7/14
1	32.2	2013/7/15
2	31.1	2013/7/16
5	31.9	2013/7/17
0	29.5	2013/7/18
2	30.1	2013/7/19
2	26.6	2013/7/20
4	29.9	2013/7/21
1	26.9	2013/7/22
2	28.4	2013/7/23
4	34.5	2013/7/24
2	35	2013/7/25
1	29	2013/7/26
1	34	2013/7/27
3	32.2	2013/7/28
2	33.7	2013/7/29
2	30.7	2013/7/30
3	34.2	2013/7/31
1	32	2013/8/1
1	29.7	2013/8/2
1	32.7	2013/8/3
4	34.7	2013/8/4
0	34.1	2013/8/5
2	35.5	2013/8/6
1	35.9	2013/8/7
1	34.2	2013/8/8
4	34.3	2013/8/9
2	34	2013/8/10
0	33.7	2013/8/11
1	32.2	2013/8/12
2	33.6	2013/8/13
1	34.7	2013/8/14
1	36.8	2013/8/15
1	35.5	2013/8/16
1	36.2	2013/8/17
2	30.4	2013/8/18
1	30.7	2013/8/19
0	32	2013/8/20
0	32.4	2013/8/21
1	33.2	2013/8/22
1	32.2	2013/8/23
3	32.2	2013/8/24
2	33.5	2013/8/25
1	33.8	2013/8/26
0	32.7	2013/8/27
2	32.4	2013/8/28
0	31.2	2013/8/29
0	23.8	2013/8/30
0	27.8	2013/8/31
3	29.3	2013/9/1
0	29	2013/9/2
0	29.7	2013/9/3
0	27.4	2013/9/4
0	25.9	2013/9/5
0	26.9	2013/9/6
1	29.2	2013/9/7
0	28.9	2013/9/8
0	20.2	2013/9/9
0	25.4	2013/9/10
0	27.7	2013/9/11
0	27.5	2013/9/12
0	28.9	2013/9/13
1	32.2	2013/9/14
0	30.4	2013/9/15
1	30.3	2013/9/16
0	32.9	2013/9/17
0	31.7	2013/9/18
0	30.2	2013/9/19
2	30.2	2013/9/20
0	26.4	2013/9/21
1	28	2013/9/22
0	28.6	2013/9/23
0	20.1	2013/9/24
1	22.4	2013/9/25
0	26.7	2013/9/26
0	23.5	2013/9/27
1	23.2	2013/9/28
0	26.6	2013/9/29
0	27.2	2013/9/30
0	27.2	2013/10/1
0	20.9	2013/10/2
0	25.2	2013/10/3
0	27.4	2013/10/4
0	26.7	2013/10/5
0	26.5	2013/10/6
0	25.9	2013/10/7
0	21	2013/10/8
1	28.2	2013/10/9
0	27.9	2013/10/10
1	23.9	2013/10/11
1	26.9	2013/10/12
1	29.7	2013/10/13
0	17.9	2013/10/14
0	14	2013/10/15
0	17.9	2013/10/16
0	20.7	2013/10/17
1	20.7	2013/10/18
0	21.4	2013/10/19
1	17	2013/10/20
0	17.4	2013/10/21
0	19.7	2013/10/22
0	19.5	2013/10/23
0	12.7	2013/10/24
0	15.9	2013/10/25
0	17.4	2013/10/26
0	20.8	2013/10/27
0	21.2	2013/10/28
0	14.9	2013/10/29
0	15.4	2013/10/30
1	15.2	2013/10/31
0	15.7	2013/11/1
0	13.9	2013/11/2
1	16.7	2013/11/3
0	17.5	2013/11/4
0	17.4	2013/11/5
0	20.7	2013/11/6
0	15.2	2013/11/7
0	15.7	2013/11/8
0	14.8	2013/11/9
0	9.1	2013/11/10
0	11.9	2013/11/11
0	13.2	2013/11/12
1	13.9	2013/11/13
0	13.7	2013/11/14
0	17.9	2013/11/15
1	13.5	2013/11/16
0	10.4	2013/11/17
1	7.4	2013/11/18
0	7.5	2013/11/19
1	10.6	2013/11/20
0	10.3	2013/11/21
0	12.6	2013/11/22
0	13.3	2013/11/23
0	8.3	2013/11/24
0	6.2	2013/11/25
0	9.2	2013/11/26
0	2	2013/11/27
0	1.1	2013/11/28
0	10	2013/11/29
0	9.4	2013/11/30
0	8.5	2013/12/1
0	11.5	2013/12/2
0	10.8	2013/12/3
0	13.3	2013/12/4
1	7.2	2013/12/5
0	9.4	2013/12/6
0	9.5	2013/12/7
0	8.4	2013/12/8
0	4.6	2013/12/9
1	8.4	2013/12/10
0	5.9	2013/12/11
0	5.8	2013/12/12
0	4.1	2013/12/13
0	5.5	2013/12/14
1	6.5	2013/12/15
0	5.5	2013/12/16
0	6.7	2013/12/17
0	1	2013/12/18
0	0.4	2013/12/19
0	1.3	2013/12/20
0	2.8	2013/12/21
0	3.1	2013/12/22
0	3.7	2013/12/23
1	3.9	2013/12/24
0	5.7	2013/12/25
0	-0.6	2013/12/26
0	2.4	2013/12/27
0	2.7	2013/12/28
0	7.3	2013/12/29
0	8.7	2013/12/30
0	10.7	2013/12/31
0	12.5	2014/1/1
0	12.8	2014/1/2
0	6.4	2014/1/3
0	6.8	2014/1/4
0	6	2014/1/5
0	3	2014/1/6
0	7.7	2014/1/7
0	1.9	2014/1/8
0	2.6	2014/1/9
0	4.3	2014/1/10
0	6	2014/1/11
1	1	2014/1/12
0	4.2	2014/1/13
0	4	2014/1/14
0	6.7	2014/1/15
0	6.3	2014/1/16
0	1.6	2014/1/17
0	4.9	2014/1/18
0	5.4	2014/1/19
0	2.7	2014/1/20
0	2.7	2014/1/21
0	9.2	2014/1/22
0	12	2014/1/23
0	9.8	2014/1/24
0	5.6	2014/1/25
0	6.2	2014/1/26
0	12.5	2014/1/27
0	7.1	2014/1/28
0	8.2	2014/1/29
0	9.6	2014/1/30
0	8.3	2014/1/31
0	6.6	2014/2/1
0	5.4	2014/2/2
0	1.3	2014/2/3
0	0.6	2014/2/4
0	2	2014/2/5
0	0.5	2014/2/6
0	0.5	2014/2/7
0	-0.2	2014/2/8
0	-2.5	2014/2/9
0	-2	2014/2/10
0	1.2	2014/2/11
0	1.6	2014/2/12
0	3.7	2014/2/13
0	7.4	2014/2/14
0	9.2	2014/2/15
0	8.3	2014/2/16
0	4.5	2014/2/17
0	3.3	2014/2/18
0	4.6	2014/2/19
0	7.2	2014/2/20
0	10.5	2014/2/21
0	11.2	2014/2/22
0	11.9	2014/2/23
0	13.4	2014/2/24
0	14.3	2014/2/25
0	16.5	2014/2/26
0	10.9	2014/2/27
0	7.9	2014/2/28
0	9.1	2014/3/1
0	13.4	2014/3/2
0	15.4	2014/3/3
0	9	2014/3/4
0	8.2	2014/3/5
0	8	2014/3/6
1	10.4	2014/3/7
0	11.2	2014/3/8
0	11	2014/3/9
0	14.4	2014/3/10
1	19.4	2014/3/11
0	7.3	2014/3/12
0	11.8	2014/3/13
0	15.1	2014/3/14
0	24.9	2014/3/15
0	26.1	2014/3/16
0	25.6	2014/3/17
0	12.8	2014/3/18
0	12.7	2014/3/19
0	11.3	2014/3/20
0	19.7	2014/3/21
0	23.8	2014/3/22
0	21.7	2014/3/23
0	22.8	2014/3/24
0	20.6	2014/3/25
0	25.1	2014/3/26
0	27.7	2014/3/27
1	25.4	2014/3/28
0	14.6	2014/3/29
0	23	2014/3/30
0	23.4	2014/3/31
0	23.8	2014/4/1
1	24.3	2014/4/2
0	15.9	2014/4/3
0	23.6	2014/4/4
0	12.6	2014/4/5
0	23.2	2014/4/6
0	24.2	2014/4/7
0	24.9	2014/4/8
0	29.7	2014/4/9
0	17	2014/4/10
0	19	2014/4/11
0	19.3	2014/4/12
1	22.3	2014/4/13
0	27.1	2014/4/14
0	21.4	2014/4/15
0	25.3	2014/4/16
1	16.1	2014/4/17
0	19.3	2014/4/18
2	18	2014/4/19
0	22.6	2014/4/20
1	23.2	2014/4/21
1	25.8	2014/4/22
2	25.2	2014/4/23
2	24.1	2014/4/24
2	24.4	2014/4/25
1	16.8	2014/4/26
0	14.6	2014/4/27
1	19.1	2014/4/28
1	23.8	2014/4/29
2	25.5	2014/4/30
0	29.2	2014/5/1
0	20.7	2014/5/2
1	25.7	2014/5/3
0	18.4	2014/5/4
1	20.9	2014/5/5
0	29.1	2014/5/6
0	25.7	2014/5/7
2	24	2014/5/8
0	24.1	2014/5/9
0	24.1	2014/5/10
2	18.3	2014/5/11
3	28.9	2014/5/12
0	31.9	2014/5/13
2	23.5	2014/5/14
3	30.8	2014/5/15
6	30.6	2014/5/16
5	28.8	2014/5/17
1	29.1	2014/5/18
3	24.8	2014/5/19
3	30.9	2014/5/20
0	33.7	2014/5/21
1	34.9	2014/5/22
4	33	2014/5/23
1	20.6	2014/5/24
5	28.5	2014/5/25
4	34.2	2014/5/26
5	36.7	2014/5/27
5	35.4	2014/5/28
1	39.2	2014/5/29
2	38.8	2014/5/30
4	37.3	2014/5/31
5	23.1	2014/6/1
2	19.8	2014/6/2
4	24.5	2014/6/3
2	24.9	2014/6/4
5	29.8	2014/6/5
3	32.8	2014/6/6
9	28	2014/6/7
8	30.7	2014/6/8
5	22.8	2014/6/9
8	29.5	2014/6/10
9	25.4	2014/6/11
3	30.1	2014/6/12
3	29.2	2014/6/13
8	33.2	2014/6/14
7	31.9	2014/6/15
8	25.7	2014/6/16
5	24.1	2014/6/17
5	30.3	2014/6/18
4	30.1	2014/6/19
5	21.9	2014/6/20
10	25.5	2014/6/21
3	28.3	2014/6/22
4	28.1	2014/6/23
3	32.9	2014/6/24
5	29.2	2014/6/25
2	31.3	2014/6/26
8	30.2	2014/6/27
4	34.8	2014/6/28
4	33.5	2014/6/29
6	34.2	2014/6/30
5	33.3	2014/7/1
7	29.4	2014/7/2
4	33.4	2014/7/3
4	32.7	2014/7/4
4	30.9	2014/7/5
1	29.7	2014/7/6
6	33.7	2014/7/7
5	34.4	2014/7/8
6	34.5	2014/7/9
6	29.8	2014/7/10
4	36.2	2014/7/11
3	31.6	2014/7/12
7	33.5	2014/7/13
2	35.5	2014/7/14
3	31	2014/7/15
7	34.9	2014/7/16
3	35.6	2014/7/17
6	37.3	2014/7/18
7	37.4	2014/7/19
4	36.5	2014/7/20
3	37.5	2014/7/21
2	30.9	2014/7/22
1	29	2014/7/23
1	25.6	2014/7/24
4	22.8	2014/7/25
3	31	2014/7/26
4	31.8	2014/7/27
5	31.5	2014/7/28
5	31.2	2014/7/29
1	30.9	2014/7/30
5	30.6	2014/7/31
4	31.5	2014/8/1
1	32.9	2014/8/2
3	33.3	2014/8/3
1	33.8	2014/8/4
3	25.9	2014/8/5
4	28.1	2014/8/6
2	29.4	2014/8/7
2	31.5	2014/8/8
4	29.1	2014/8/9
4	30.8	2014/8/10
1	32.4	2014/8/11
4	32.9	2014/8/12
4	26.4	2014/8/13
2	29.1	2014/8/14
1	32.8	2014/8/15
3	32.7	2014/8/16
0	29.7	2014/8/17
2	28.7	2014/8/18
1	28.9	2014/8/19
0	31.6	2014/8/20
1	32.5	2014/8/21
2	31.7	2014/8/22
1	32	2014/8/23
4	26.8	2014/8/24
4	28.6	2014/8/25
2	31.2	2014/8/26
3	31.6	2014/8/27
0	30.2	2014/8/28
0	30.2	2014/8/29
3	30.1	2014/8/30
1	29.2	2014/8/31
1	28.9	2014/9/1
1	22.6	2014/9/2
0	23.2	2014/9/3
1	29.8	2014/9/4
0	28.5	2014/9/5
2	29.5	2014/9/6
1	28.2	2014/9/7
1	28.3	2014/9/8
1	27.2	2014/9/9
1	29.5	2014/9/10
0	27.9	2014/9/11
0	24.8	2014/9/12
2	26	2014/9/13
3	25.3	2014/9/14
2	23	2014/9/15
2	21.6	2014/9/16
0	17	2014/9/17
2	23	2014/9/18
1	25.3	2014/9/19
4	26.8	2014/9/20
0	27.5	2014/9/21
2	27.9	2014/9/22
1	27.5	2014/9/23
1	23.3	2014/9/24
2	24.8	2014/9/25
3	26.7	2014/9/26
1	27.8	2014/9/27
2	22	2014/9/28
1	24.4	2014/9/29
0	17.5	2014/9/30
3	21.9	2014/10/1
0	20.6	2014/10/2
2	21.8	2014/10/3
0	20.9	2014/10/4
1	20.9	2014/10/5
0	19.9	2014/10/6
0	24	2014/10/7
0	23.4	2014/10/8
0	24.9	2014/10/9
1	25.7	2014/10/10
0	25.5	2014/10/11
0	19.7	2014/10/12
1	15.1	2014/10/13
1	18.7	2014/10/14
0	25.3	2014/10/15
1	21.9	2014/10/16
1	25.7	2014/10/17
1	27.6	2014/10/18
1	18.6	2014/10/19
0	18.5	2014/10/20
0	15.6	2014/10/21
0	19.3	2014/10/22
1	23	2014/10/23
2	26.3	2014/10/24
0	27.5	2014/10/25
0	19.5	2014/10/26
0	14.1	2014/10/27
1	17.2	2014/10/28
2	18.9	2014/10/29
0	15.9	2014/10/30
0	14.2	2014/10/31
0	15.5	2014/11/1
0	13.5	2014/11/2
1	17.1	2014/11/3
1	17.6	2014/11/4
1	15	2014/11/5
1	11.6	2014/11/6
0	11.7	2014/11/7
0	13.3	2014/11/8
1	15.4	2014/11/9
1	16.4	2014/11/10
0	15.1	2014/11/11
0	10.8	2014/11/12
0	11.1	2014/11/13
1	13.8	2014/11/14
1	14.2	2014/11/15
1	11.1	2014/11/16
1	11.9	2014/11/17
2	13.9	2014/11/18
2	13.5	2014/11/19
1	17.1	2014/11/20
1	17.7	2014/11/21
2	14.1	2014/11/22
0	11.4	2014/11/23
0	11.9	2014/11/24
1	9.9	2014/11/25
1	15	2014/11/26
0	9.8	2014/11/27
0	8.7	2014/11/28
0	9.8	2014/11/29
0	7.6	2014/11/30
0	-0.2	2014/12/1
0	1.4	2014/12/2
0	2.9	2014/12/3
0	2	2014/12/4
1	3.1	2014/12/5
0	7.6	2014/12/6
0	5.9	2014/12/7
0	5	2014/12/8
0	4.2	2014/12/9
2	3.6	2014/12/10
0	1.5	2014/12/11
0	2.6	2014/12/12
0	5.3	2014/12/13
0	8.3	2014/12/14
0	5.6	2014/12/15
0	1	2014/12/16
0	5.7	2014/12/17
0	9.2	2014/12/18
0	9.5	2014/12/19
0	1.9	2014/12/20
0	0.3	2014/12/21
0	9.3	2014/12/22
0	9.7	2014/12/23
0	4.4	2014/12/24
0	5.4	2014/12/25
0	6.5	2014/12/26
0	8	2014/12/27
0	8.9	2014/12/28
0	12.8	2014/12/29
0	13.4	2014/12/30
0	2	2014/12/31
0	2.1	2015/1/1
0	3.8	2015/1/2
0	8.7	2015/1/3
0	11.6	2015/1/4
0	5.7	2015/1/5
0	2	2015/1/6
0	4.1	2015/1/7
0	7	2015/1/8
0	6.9	2015/1/9
0	13.2	2015/1/10
0	3.7	2015/1/11
0	4.3	2015/1/12
1	6.9	2015/1/13
0	8	2015/1/14
0	3.2	2015/1/15
0	3.4	2015/1/16
1	5.3	2015/1/17
0	8.8	2015/1/18
0	8	2015/1/19
0	9.5	2015/1/20
0	3.6	2015/1/21
0	4.2	2015/1/22
0	9	2015/1/23
0	8.2	2015/1/24
0	2.8	2015/1/25
0	2.2	2015/1/26
0	-0.7	2015/1/27
1	0.5	2015/1/28
0	3.2	2015/1/29
0	0.6	2015/1/30
0	2.9	2015/1/31
0	4.5	2015/2/1
0	6.2	2015/2/2
0	6	2015/2/3
0	1.9	2015/2/4
0	4.2	2015/2/5
1	8.5	2015/2/6
0	2.6	2015/2/7
0	-0.9	2015/2/8
0	7.9	2015/2/9
0	13.7	2015/2/10
0	9.5	2015/2/11
0	6.2	2015/2/12
0	10.7	2015/2/13
0	17.2	2015/2/14
1	8.5	2015/2/15
0	8.2	2015/2/16
0	9.5	2015/2/17
0	6.8	2015/2/18
0	8.4	2015/2/19
0	5.9	2015/2/20
0	6.6	2015/2/21
0	5	2015/2/22
0	8.1	2015/2/23
1	13.2	2015/2/24
0	10	2015/2/25
0	6.7	2015/2/26
0	3.7	2015/2/27
0	6.5	2015/2/28
0	11.3	2015/3/1
0	15.8	2015/3/2
0	9.3	2015/3/3
0	4.8	2015/3/4
0	6.7	2015/3/5
0	11.5	2015/3/6
0	15.5	2015/3/7
0	11.5	2015/3/8
0	2.3	2015/3/9
0	7.6	2015/3/10
0	10.7	2015/3/11
0	16.6	2015/3/12
0	12.7	2015/3/13
0	11.9	2015/3/14
0	16.9	2015/3/15
0	20.5	2015/3/16
0	11.6	2015/3/17
0	12.7	2015/3/18
0	18.1	2015/3/19
0	19.5	2015/3/20
0	19.1	2015/3/21
0	10	2015/3/22
0	14.4	2015/3/23
0	19.1	2015/3/24
0	18.7	2015/3/25
0	18.2	2015/3/26
0	19.9	2015/3/27
0	22.2	2015/3/28
0	23.4	2015/3/29
0	22.2	2015/3/30
0	21.8	2015/3/31
0	8.9	2015/4/1
0	8.4	2015/4/2
0	9.8	2015/4/3
0	13.4	2015/4/4
0	16.7	2015/4/5
0	5.8	2015/4/6
0	8.2	2015/4/7
0	14	2015/4/8
0	17.1	2015/4/9
0	20.2	2015/4/10
0	22.4	2015/4/11
1	10.9	2015/4/12
1	8.6	2015/4/13
0	20.7	2015/4/14
1	28.7	2015/4/15
1	18.4	2015/4/16
1	22.9	2015/4/17
0	19.4	2015/4/18
1	10.4	2015/4/19
0	17.9	2015/4/20
0	25.5	2015/4/21
1	22.8	2015/4/22
0	30.9	2015/4/23
0	24.1	2015/4/24
1	30	2015/4/25
1	30.7	2015/4/26
0	25.6	2015/4/27
0	24.2	2015/4/28
0	25	2015/4/29
0	27.6	2015/4/30
3	25.3	2015/5/1
0	18.9	2015/5/2
2	22.5	2015/5/3
2	21.9	2015/5/4
1	29.4	2015/5/5
0	22.4	2015/5/6
0	20.7	2015/5/7
3	21	2015/5/8
0	20.1	2015/5/9
1	22	2015/5/10
2	12.4	2015/5/11
2	26.1	2015/5/12
3	32.5	2015/5/13
1	25.3	2015/5/14
1	23.1	2015/5/15
0	28.3	2015/5/16
3	29.4	2015/5/17
3	28.9	2015/5/18
2	26.5	2015/5/19
2	24.5	2015/5/20
1	26.4	2015/5/21
0	25.8	2015/5/22
2	27.9	2015/5/23
2	28.7	2015/5/24
3	31.4	2015/5/25
4	30.4	2015/5/26
1	28.4	2015/5/27
3	22	2015/5/28
3	22.7	2015/5/29
5	27.8	2015/5/30
2	32.8	2015/5/31
5	32.5	2015/6/1
0	29.5	2015/6/2
1	29.3	2015/6/3
4	28.9	2015/6/4
6	32.7	2015/6/5
6	38	2015/6/6
4	32.4	2015/6/7
6	30.3	2015/6/8
7	34.2	2015/6/9
8	30.8	2015/6/10
2	28.5	2015/6/11
6	33.5	2015/6/12
5	31.9	2015/6/13
6	28.5	2015/6/14
2	29.7	2015/6/15
5	32.5	2015/6/16
2	32.4	2015/6/17
7	27.9	2015/6/18
0	29.4	2015/6/19
11	26.4	2015/6/20
9	31.6	2015/6/21
7	30.8	2015/6/22
4	30.4	2015/6/23
3	28.3	2015/6/24
1	21.2	2015/6/25
3	27.6	2015/6/26
5	29.5	2015/6/27
6	30.7	2015/6/28
2	24.7	2015/6/29
3	24.7	2015/6/30
4	33.7	2015/7/1
5	30.2	2015/7/2
1	29.2	2015/7/3
9	31.7	2015/7/4
3	30.1	2015/7/5
3	26.9	2015/7/6
8	28.9	2015/7/7
5	32.4	2015/7/8
6	29	2015/7/9
6	31.9	2015/7/10
6	32.9	2015/7/11
7	27.9	2015/7/12
7	36.5	2015/7/13
7	37.2	2015/7/14
8	34.7	2015/7/15
7	27.4	2015/7/16
8	32.2	2015/7/17
6	29.9	2015/7/18
4	25.3	2015/7/19
8	29.5	2015/7/20
11	32.2	2015/7/21
5	30.9	2015/7/22
3	29.4	2015/7/23
7	31.1	2015/7/24
10	33.9	2015/7/25
8	35.8	2015/7/26
5	35.8	2015/7/27
8	33.7	2015/7/28
5	36.1	2015/7/29
6	33.2	2015/7/30
4	32.4	2015/7/31
6	31.9	2015/8/1
5	34.3	2015/8/2
4	34.4	2015/8/3
8	27.3	2015/8/4
3	33.4	2015/8/5
8	26	2015/8/6
4	26.6	2015/8/7
7	31.2	2015/8/8
6	31.6	2015/8/9
4	31.5	2015/8/10
3	31.2	2015/8/11
4	33.2	2015/8/12
5	34.9	2015/8/13
5	33.9	2015/8/14
5	30.5	2015/8/15
3	32.4	2015/8/16
4	31.9	2015/8/17
6	31.2	2015/8/18
4	27.7	2015/8/19
4	28.8	2015/8/20
3	31.2	2015/8/21
1	32.7	2015/8/22
1	30.2	2015/8/23
3	28.4	2015/8/24
2	26.6	2015/8/25
0	26.7	2015/8/26
2	28.5	2015/8/27
1	29.9	2015/8/28
1	29.7	2015/8/29
3	29.7	2015/8/30
1	29.2	2015/8/31
3	21.6	2015/9/1
3	24.1	2015/9/2
4	28.9	2015/9/3
2	28.2	2015/9/4
1	22.6	2015/9/5
1	25	2015/9/6
0	26.9	2015/9/7
3	28.7	2015/9/8
2	28.2	2015/9/9
1	24.2	2015/9/10
0	18.3	2015/9/11
1	20.6	2015/9/12
2	27.5	2015/9/13
2	25.4	2015/9/14
2	26.4	2015/9/15
2	26.7	2015/9/16
0	28.9	2015/9/17
2	28.4	2015/9/18
1	27.2	2015/9/19
0	27.5	2015/9/20
0	27.7	2015/9/21
4	25.9	2015/9/22
2	26.9	2015/9/23
3	26.9	2015/9/24
0	26.7	2015/9/25
0	27	2015/9/26
4	30.2	2015/9/27
2	24.4	2015/9/28
0	26.2	2015/9/29
0	25.4	2015/9/30
1	20.3	2015/10/1
1	27.7	2015/10/2
0	25.9	2015/10/3
1	26.7	2015/10/4
1	26.7	2015/10/5
1	27	2015/10/6
1	23.4	2015/10/7
0	20.5	2015/10/8
1	23.4	2015/10/9
1	15.7	2015/10/10
3	18.7	2015/10/11
4	21.4	2015/10/12
0	26.5	2015/10/13
0	27.2	2015/10/14
1	25	2015/10/15
0	26.5	2015/10/16
1	27.2	2015/10/17
0	18.9	2015/10/18
0	24	2015/10/19
0	25	2015/10/20
2	21.7	2015/10/21
0	21.2	2015/10/22
1	22.2	2015/10/23
0	19.8	2015/10/24
0	17.4	2015/10/25
2	11.9	2015/10/26
1	16.4	2015/10/27
0	17.7	2015/10/28
0	14.7	2015/10/29
0	12.8	2015/10/30
0	15.5	2015/10/31
0	14.9	2015/11/1
0	19.9	2015/11/2
0	20.1	2015/11/3
0	20.1	2015/11/4
0	15.1	2015/11/5
1	11.4	2015/11/6
0	10.4	2015/11/7
0	7	2015/11/8
1	8.2	2015/11/9
0	11.5	2015/11/10
0	11.7	2015/11/11
0	13.2	2015/11/12
0	11.8	2015/11/13
0	12.4	2015/11/14
1	14.2	2015/11/15
0	12.4	2015/11/16
0	10.2	2015/11/17
0	8.5	2015/11/18
0	8.4	2015/11/19
1	10.2	2015/11/20
0	10.2	2015/11/21
0	5.7	2015/11/22
0	3.7	2015/11/23
0	0.6	2015/11/24
0	-1	2015/11/25
1	-4	2015/11/26
0	3.2	2015/11/27
1	5.9	2015/11/28
0	5.7	2015/11/29
0	6.4	2015/11/30
0	10.7	2015/12/1
0	6.8	2015/12/2
0	4.2	2015/12/3
0	5.8	2015/12/4
0	6.1	2015/12/5
0	8.2	2015/12/6
1	6.9	2015/12/7
0	11.7	2015/12/8
0	11.5	2015/12/9
0	8.7	2015/12/10
0	3.5	2015/12/11
0	5.4	2015/12/12
0	5.4	2015/12/13
0	5.2	2015/12/14
1	5.2	2015/12/15
1	0.8	2015/12/16
0	2.7	2015/12/17
1	6.7	2015/12/18
0	6.2	2015/12/19
0	6.4	2015/12/20
0	8.2	2015/12/21
0	5.5	2015/12/22
0	6.4	2015/12/23
0	4.5	2015/12/24
0	9	2015/12/25
0	5	2015/12/26
1	-1	2015/12/27
0	3.4	2015/12/28
0	7.7	2015/12/29
0	6.7	2015/12/30
0	6.2	2015/12/31
0	9.5	2016/1/1
0	12	2016/1/2
0	2.4	2016/1/3
0	4.5	2016/1/4
0	2	2016/1/5
0	2	2016/1/6
0	1.2	2016/1/7
0	2	2016/1/8
0	4.9	2016/1/9
0	4.4	2016/1/10
0	-0.3	2016/1/11
0	-1	2016/1/12
0	2.4	2016/1/13
0	5.9	2016/1/14
0	6.4	2016/1/15
0	8.9	2016/1/16
0	-2	2016/1/17
0	-3.5	2016/1/18
0	-1.7	2016/1/19
0	-0.7	2016/1/20
0	0.4	2016/1/21
0	-4.5	2016/1/22
1	-10.1	2016/1/23
0	-7.5	2016/1/24
0	0.7	2016/1/25
0	3.4	2016/1/26
0	4.7	2016/1/27
0	5.9	2016/1/28
0	0.2	2016/1/29
0	-3.3	2016/1/30
0	-1.2	2016/1/31
0	1.7	2016/2/1
0	4.9	2016/2/2
0	8.7	2016/2/3
0	6.4	2016/2/4
0	3.7	2016/2/5
0	3.4	2016/2/6
0	8.9	2016/2/7
0	14.5	2016/2/8
0	11.9	2016/2/9
0	14.4	2016/2/10
0	11.1	2016/2/11
0	9.2	2016/2/12
0	0.4	2016/2/13
0	-2.7	2016/2/14
0	1.5	2016/2/15
0	6.4	2016/2/16
0	11.1	2016/2/17
0	9.9	2016/2/18
0	11.7	2016/2/19
0	3.5	2016/2/20
0	6.7	2016/2/21
0	9.7	2016/2/22
0	2.9	2016/2/23
0	5.9	2016/2/24
0	10.2	2016/2/25
0	9.4	2016/2/26
0	6.7	2016/2/27
0	5.4	2016/2/28
0	2.4	2016/2/29
0	11.3	2016/3/1
0	20	2016/3/2
0	22.9	2016/3/3
0	22.7	2016/3/4
0	11.5	2016/3/5
0	13.4	2016/3/6
0	11.5	2016/3/7
0	3	2016/3/8
0	4.7	2016/3/9
0	6.2	2016/3/10
0	10.4	2016/3/11
0	10.9	2016/3/12
0	11.7	2016/3/13
0	14.2	2016/3/14
0	13.9	2016/3/15
0	15.6	2016/3/16
0	18.7	2016/3/17
0	19.9	2016/3/18
0	15.2	2016/3/19
0	14.2	2016/3/20
0	18	2016/3/21
0	13.5	2016/3/22
0	8.5	2016/3/23
0	11.7	2016/3/24
1	13.7	2016/3/25
0	15.5	2016/3/26
0	20	2016/3/27
0	23.2	2016/3/28
0	17.1	2016/3/29
0	23.9	2016/3/30
0	24.9	2016/3/31
0	26.9	2016/4/1
0	14.8	2016/4/2
1	15.7	2016/4/3
0	18.8	2016/4/4
0	21.9	2016/4/5
0	17.9	2016/4/6
0	23.4	2016/4/7
1	23.2	2016/4/8
0	28	2016/4/9
0	17.3	2016/4/10
0	17.4	2016/4/11
0	23	2016/4/12
0	27.9	2016/4/13
0	21.9	2016/4/14
0	25.4	2016/4/15
0	12.8	2016/4/16
0	19.2	2016/4/17
0	17.7	2016/4/18
0	19.2	2016/4/19
0	23	2016/4/20
0	29.2	2016/4/21
0	24	2016/4/22
0	19.8	2016/4/23
0	26.2	2016/4/24
0	26.2	2016/4/25
0	19.9	2016/4/26
2	16.2	2016/4/27
0	21	2016/4/28
0	28.5	2016/4/29
1	32.3	2016/4/30
0	32.4	2016/5/1
0	26.2	2016/5/2
0	23	2016/5/3
1	27.2	2016/5/4
0	29.7	2016/5/5
0	21.3	2016/5/6
0	24	2016/5/7
1	19.8	2016/5/8
0	14.8	2016/5/9
2	24	2016/5/10
0	28	2016/5/11
0	27.2	2016/5/12
0	22.4	2016/5/13
0	21	2016/5/14
0	19.8	2016/5/15
1	27.9	2016/5/16
2	28.7	2016/5/17
0	27.2	2016/5/18
0	26.7	2016/5/19
1	26.7	2016/5/20
1	27.2	2016/5/21
1	27.1	2016/5/22
2	21.4	2016/5/23
1	28	2016/5/24
0	25.6	2016/5/25
0	27.7	2016/5/26
2	24.5	2016/5/27
0	22.7	2016/5/28
2	27.1	2016/5/29
4	32.7	2016/5/30
2	30.2	2016/5/31
2	26.5	2016/6/1
2	29.8	2016/6/2
1	24.5	2016/6/3
1	24.2	2016/6/4
1	26.2	2016/6/5
1	27.7	2016/6/6
2	28.6	2016/6/7
1	29.2	2016/6/8
0	32.2	2016/6/9
3	29.1	2016/6/10
1	31.2	2016/6/11
4	29.5	2016/6/12
1	32.6	2016/6/13
2	28	2016/6/14
1	21.1	2016/6/15
4	33.1	2016/6/16
2	35	2016/6/17
2	33.7	2016/6/18
8	34.7	2016/6/19
2	30.6	2016/6/20
4	27.5	2016/6/21
4	34.2	2016/6/22
0	25.1	2016/6/23
3	28.1	2016/6/24
6	32.5	2016/6/25
8	33	2016/6/26
2	31.5	2016/6/27
4	27.1	2016/6/28
4	32.5	2016/6/29
2	34.2	2016/6/30
0	27.8	2016/7/1
2	31.7	2016/7/2
2	31.7	2016/7/3
4	28.7	2016/7/4
1	29.5	2016/7/5
4	32.3	2016/7/6
1	31.4	2016/7/7
4	32	2016/7/8
5	29.6	2016/7/9
4	33.5	2016/7/10
2	33.7	2016/7/11
3	31.5	2016/7/12
7	31.5	2016/7/13
8	30.7	2016/7/14
1	24	2016/7/15
3	27.2	2016/7/16
4	30.2	2016/7/17
1	31.1	2016/7/18
2	29.2	2016/7/19
2	28.5	2016/7/20
3	32.8	2016/7/21
2	33.7	2016/7/22
4	35.6	2016/7/23
5	36.9	2016/7/24
5	36.7	2016/7/25
1	32.7	2016/7/26
2	32.6	2016/7/27
3	34.1	2016/7/28
4	36.2	2016/7/29
2	37	2016/7/30
2	35.2	2016/7/31
2	29.1	2016/8/1
0	29.9	2016/8/2
0	31.2	2016/8/3
3	32.7	2016/8/4
7	31	2016/8/5
2	31	2016/8/6
2	28.7	2016/8/7
4	28	2016/8/8
4	31.5	2016/8/9
1	33.7	2016/8/10
2	34.2	2016/8/11
3	34.5	2016/8/12
5	32.6	2016/8/13
2	32.2	2016/8/14
2	28.5	2016/8/15
3	32	2016/8/16
1	26.9	2016/8/17
0	32	2016/8/18
0	29	2016/8/19
1	26.2	2016/8/20
2	29.7	2016/8/21
1	31	2016/8/22
1	32.7	2016/8/23
2	34.7	2016/8/24
0	28.5	2016/8/25
1	26.5	2016/8/26
1	28	2016/8/27
0	27.1	2016/8/28
0	28.2	2016/8/29
1	29	2016/8/30
0	31.6	2016/8/31
0	32	2016/9/1
0	31.1	2016/9/2
1	29.5	2016/9/3
0	32.1	2016/9/4
1	33.5	2016/9/5
2	33	2016/9/6
2	24.7	2016/9/7
1	31.5	2016/9/8
2	33.1	2016/9/9
1	30.6	2016/9/10
0	30.1	2016/9/11
0	27	2016/9/12
1	26.7	2016/9/13
0	28.7	2016/9/14
0	30.6	2016/9/15
2	26.6	2016/9/16
1	27.7	2016/9/17
2	24	2016/9/18
0	23.6	2016/9/19
1	25	2016/9/20
1	26.2	2016/9/21
1	28.7	2016/9/22
0	28.5	2016/9/23
0	29.5	2016/9/24
1	27.5	2016/9/25
1	29.1	2016/9/26
0	24.1	2016/9/27
0	17.2	2016/9/28
0	21	2016/9/29
0	20.7	2016/9/30
0	27.6	2016/10/1
1	21	2016/10/2
1	28.2	2016/10/3
2	27.7	2016/10/4
0	21.7	2016/10/5
2	21.7	2016/10/6
0	21.5	2016/10/7
0	18.7	2016/10/8
2	17.7	2016/10/9
0	21.5	2016/10/10
0	22.7	2016/10/11
0	21.2	2016/10/12
0	23.7	2016/10/13
1	25.5	2016/10/14
0	20.5	2016/10/15
0	17.1	2016/10/16
2	21.6	2016/10/17
0	23.7	2016/10/18
1	25.6	2016/10/19
0	20.7	2016/10/20
1	19.1	2016/10/21
0	14.6	2016/10/22
3	14.6	2016/10/23
1	12.1	2016/10/24
0	17.1	2016/10/25
0	16.5	2016/10/26
0	16.2	2016/10/27
1	13.7	2016/10/28
1	13.7	2016/10/29
0	17	2016/10/30
0	7.7	2016/10/31
1	9.2	2016/11/1
6	13.2	2016/11/2
2	19.5	2016/11/3
0	22.1	2016/11/4
0	20.2	2016/11/5
0	12	2016/11/6
1	9.5	2016/11/7
0	9.1	2016/11/8
0	10.2	2016/11/9
1	13.2	2016/11/10
2	17.7	2016/11/11
0	16.7	2016/11/12
0	17.5	2016/11/13
1	13.5	2016/11/14
1	12.2	2016/11/15
2	15.7	2016/11/16
1	16.7	2016/11/17
0	14.1	2016/11/18
0	13.9	2016/11/19
2	12.5	2016/11/20
0	7.7	2016/11/21
0	-0.6	2016/11/22
0	1.1	2016/11/23
1	5.2	2016/11/24
1	8.5	2016/11/25
0	10.2	2016/11/26
1	9.1	2016/11/27
0	8.7	2016/11/28
1	9	2016/11/29
1	12.2	2016/11/30
1	10	2016/12/1
2	13.2	2016/12/2
0	11.2	2016/12/3
0	14.5	2016/12/4
0	6.1	2016/12/5
0	10	2016/12/6
0	8.2	2016/12/7
2	10.1	2016/12/8
0	4.7	2016/12/9
1	6.2	2016/12/10
2	8.2	2016/12/11
0	6	2016/12/12
0	3.6	2016/12/13
0	1.2	2016/12/14
0	3.7	2016/12/15
0	9.5	2016/12/16
0	10.7	2016/12/17
0	11.7	2016/12/18
0	4.7	2016/12/19
0	4.7	2016/12/20
0	4.7	2016/12/21
1	3.4	2016/12/22
0	2.2	2016/12/23
0	3	2016/12/24
0	3.7	2016/12/25
0	1.2	2016/12/26
0	0.2	2016/12/27
0	3.2	2016/12/28
0	1.5	2016/12/29
0	5	2016/12/30
0	7.5	2016/12/31
0	9.7	2017/1/1
0	0.3	2017/1/2
0	13	2017/1/3
0	1.2	2017/1/4
0	5.7	2017/1/5
1	7.1	2017/1/6
0	4.2	2017/1/7
0	3	2017/1/8
0	2.6	2017/1/9
0	3.1	2017/1/10
0	7.2	2017/1/11
0	6.5	2017/1/12
1	2.6	2017/1/13
0	0.8	2017/1/14
0	1	2017/1/15
0	3	2017/1/16
0	6.5	2017/1/17
0	4.2	2017/1/18
0	2.8	2017/1/19
0	-1.4	2017/1/20
0	1.6	2017/1/21
0	0.2	2017/1/22
0	3.2	2017/1/23
0	3.5	2017/1/24
0	8	2017/1/25
0	12.5	2017/1/26
0	5.5	2017/1/27
0	2.5	2017/1/28
0	1	2017/1/29
0	-0.5	2017/1/30
0	2.2	2017/1/31
0	0.5	2017/2/1
0	6.6	2017/2/2
0	6.3	2017/2/3
0	5.5	2017/2/4
0	6.7	2017/2/5
1	1.2	2017/2/6
0	3.7	2017/2/7
0	1.2	2017/2/8
0	0.5	2017/2/9
0	1.7	2017/2/10
0	7.2	2017/2/11
0	12	2017/2/12
0	12	2017/2/13
0	11.1	2017/2/14
0	15	2017/2/15
0	17.1	2017/2/16
0	4.5	2017/2/17
0	11	2017/2/18
0	19	2017/2/19
0	1.1	2017/2/20
1	2.7	2017/2/21
0	1.9	2017/2/22
1	5	2017/2/23
2	10.5	2017/2/24
0	12.2	2017/2/25
1	13.7	2017/2/26
1	16.1	2017/2/27
1	17.5	2017/2/28
0	5.2	2017/3/1
0	12.6	2017/3/2
0	16.6	2017/3/3
0	17.7	2017/3/4
1	4.1	2017/3/5
0	11.7	2017/3/6
1	6.5	2017/3/7
0	10.5	2017/3/8
0	15.5	2017/3/9
0	18.2	2017/3/10
0	19.5	2017/3/11
1	8.7	2017/3/12
0	8.2	2017/3/13
0	14.6	2017/3/14
1	15.2	2017/3/15
0	17	2017/3/16
0	16.5	2017/3/17
1	18.2	2017/3/18
0	18.2	2017/3/19
0	14.2	2017/3/20
0	11.6	2017/3/21
0	15	2017/3/22
0	15.5	2017/3/23
0	11.5	2017/3/24
0	7.5	2017/3/25
0	13.2	2017/3/26
0	15	2017/3/27
0	7	2017/3/28
0	15.6	2017/3/29
0	17.2	2017/3/30
0	13.2	2017/3/31
0	19.1	2017/4/1
0	24	2017/4/2
2	25	2017/4/3
1	20.3	2017/4/4
0	13.2	2017/4/5
0	21.9	2017/4/6
1	21.1	2017/4/7
0	14	2017/4/8
0	14.2	2017/4/9
1	18	2017/4/10
0	15.7	2017/4/11
0	24.2	2017/4/12
0	26.7	2017/4/13
2	26.5	2017/4/14
0	29.2	2017/4/15
0	26	2017/4/16
1	25	2017/4/17
1	21.2	2017/4/18
0	22.4	2017/4/19
0	22.2	2017/4/20
0	17.2	2017/4/21
0	23.1	2017/4/22
0	27	2017/4/23
0	22	2017/4/24
0	16.5	2017/4/25
0	19.5	2017/4/26
0	23.7	2017/4/27
0	26.6	2017/4/28
0	31	2017/4/29
0	30	2017/4/30
1	28.1	2017/5/1
0	28.1	2017/5/2
0	23.7	2017/5/3
0	20.9	2017/5/4
2	24.2	2017/5/5
0	27.6	2017/5/6
0	29.1	2017/5/7
0	25.5	2017/5/8
0	20	2017/5/9
0	27.2	2017/5/10
1	33.2	2017/5/11
1	29	2017/5/12
1	24.5	2017/5/13
2	23.2	2017/5/14
1	27.1	2017/5/15
1	28.7	2017/5/16
1	31.1	2017/5/17
0	33	2017/5/18
2	33.5	2017/5/19
1	28.2	2017/5/20
1	28.6	2017/5/21
5	29.5	2017/5/22
5	19.2	2017/5/23
3	30.4	2017/5/24
1	24.5	2017/5/25
1	31.6	2017/5/26
4	37	2017/5/27
3	38	2017/5/28
0	35.5	2017/5/29
1	33.4	2017/5/30
1	31.5	2017/5/31
3	28.1	2017/6/1
0	30	2017/6/2
3	24.2	2017/6/3
5	29.1	2017/6/4
1	26.8	2017/6/5
2	17.5	2017/6/6
2	27	2017/6/7
2	31.5	2017/6/8
0	35.5	2017/6/9
1	27.7	2017/6/10
1	30.1	2017/6/11
6	20.5	2017/6/12
1	26.2	2017/6/13
0	31.9	2017/6/14
5	35.3	2017/6/15
5	36.7	2017/6/16
4	36.1	2017/6/17
3	35	2017/6/18
3	32.5	2017/6/19
4	29.5	2017/6/20
5	34.5	2017/6/21
0	31	2017/6/22
5	27.7	2017/6/23
3	27.2	2017/6/24
3	25.7	2017/6/25
5	30.1	2017/6/26
7	32.5	2017/6/27
6	34.5	2017/6/28
6	34	2017/6/29
3	33	2017/6/30
8	32	2017/7/1
2	28	2017/7/2
3	34	2017/7/3
3	35	2017/7/4
5	33.6	2017/7/5
3	30.7	2017/7/6
2	33.7	2017/7/7
7	34.4	2017/7/8
3	31.2	2017/7/9
5	36	2017/7/10
6	36.6	2017/7/11
0	36.2	2017/7/12
2	36	2017/7/13
2	34.7	2017/7/14
7	30	2017/7/15
3	29	2017/7/16
2	30.5	2017/7/17
5	32.5	2017/7/18
1	33.1	2017/7/19
5	35.5	2017/7/20
4	34.3	2017/7/21
2	35	2017/7/22
1	35.5	2017/7/23
2	31.3	2017/7/24
6	32.1	2017/7/25
0	33.1	2017/7/26
2	26.2	2017/7/27
0	27.5	2017/7/28
1	25.9	2017/7/29
2	25.7	2017/7/30
6	28.5	2017/7/31
6	31.7	2017/8/1
3	32	2017/8/2
3	30	2017/8/3
1	32	2017/8/4
1	32.6	2017/8/5
4	36	2017/8/6
2	35	2017/8/7
4	33	2017/8/8
3	31.4	2017/8/9
3	32	2017/8/10
3	34.5	2017/8/11
5	32.2	2017/8/12
2	26.6	2017/8/13
5	25.5	2017/8/14
1	28.5	2017/8/15
4	31.5	2017/8/16
1	28.6	2017/8/17
1	31	2017/8/18
3	25.7	2017/8/19
0	29.7	2017/8/20
2	31.5	2017/8/21
3	31.6	2017/8/22
3	33.1	2017/8/23
0	30	2017/8/24
4	31.6	2017/8/25
1	29.2	2017/8/26
0	30.2	2017/8/27
3	23.6	2017/8/28
4	23.5	2017/8/29
0	23.7	2017/8/30
1	27.6	2017/8/31
2	28.2	2017/9/1
1	28.7	2017/9/2
0	28.1	2017/9/3
2	26.5	2017/9/4
3	25.2	2017/9/5
0	27	2017/9/6
0	30.2	2017/9/7
6	31.1	2017/9/8
1	30.6	2017/9/9
1	24.2	2017/9/10
3	28.2	2017/9/11
1	28.7	2017/9/12
2	30.1	2017/9/13
0	30.7	2017/9/14
1	29.5	2017/9/15
1	28.6	2017/9/16
2	28.6	2017/9/17
0	31	2017/9/18
5	30	2017/9/19
5	29.5	2017/9/20
2	30.2	2017/9/21
2	29.5	2017/9/22
4	30.5	2017/9/23
2	29.6	2017/9/24
0	28	2017/9/25
1	20.5	2017/9/26
0	22.2	2017/9/27
0	21.6	2017/9/28
0	24.5	2017/9/29
2	27.7	2017/9/30
2	22.6	2017/10/1
4	20.1	2017/10/2
2	17.5	2017/10/3
1	19	2017/10/4
2	19.5	2017/10/5
2	19.1	2017/10/6
0	21.7	2017/10/7
1	22	2017/10/8
0	23.2	2017/10/9
2	15.2	2017/10/10
0	15.6	2017/10/11
1	15.6	2017/10/12
0	20.7	2017/10/13
3	20.1	2017/10/14
0	21.2	2017/10/15
1	18.7	2017/10/16
2	17.7	2017/10/17
1	20.2	2017/10/18
0	18.7	2017/10/19
1	20.7	2017/10/20
1	21.7	2017/10/21
1	16.5	2017/10/22
1	14.6	2017/10/23
1	17.7	2017/10/24
0	20	2017/10/25
3	20.2	2017/10/26
2	22.5	2017/10/27
1	23.2	2017/10/28
2	11.7	2017/10/29
0	15.7	2017/10/30
3	18	2017/10/31
3	20	2017/11/1
1	22.2	2017/11/2
0	12.7	2017/11/3
4	13.5	2017/11/4
1	16.7	2017/11/5
1	20.2	2017/11/6
1	21.5	2017/11/7
1	17.6	2017/11/8
0	19.6	2017/11/9
0	13.7	2017/11/10
1	12.2	2017/11/11
0	16.2	2017/11/12
0	15.7	2017/11/13
1	10.5	2017/11/14
1	10	2017/11/15
1	9.5	2017/11/16
1	11	2017/11/17
1	4	2017/11/18
0	5.7	2017/11/19
0	9	2017/11/20
1	13	2017/11/21
0	8.5	2017/11/22
0	8	2017/11/23
1	6.9	2017/11/24
2	12	2017/11/25
0	7.6	2017/11/26
2	12	2017/11/27
0	13.2	2017/11/28
3	3.7	2017/11/29
0	3.2	2017/11/30
1	7	2017/12/1
2	11	2017/12/2
0	8.1	2017/12/3
1	3	2017/12/4
0	6.5	2017/12/5
0	11.2	2017/12/6
0	6.2	2017/12/7
0	6.2	2017/12/8
0	9.7	2017/12/9
0	7	2017/12/10
0	2	2017/12/11
0	1.2	2017/12/12
0	2.5	2017/12/13
0	0.5	2017/12/14
0	1.5	2017/12/15
0	0.1	2017/12/16
0	5.2	2017/12/17
2	6.7	2017/12/18
0	5.2	2017/12/19
1	7	2017/12/20
0	11.5	2017/12/21
0	12.1	2017/12/22
0	8.2	2017/12/23
0	6.5	2017/12/24
1	7	2017/12/25
0	3.7	2017/12/26
0	7.2	2017/12/27
0	10.2	2017/12/28
0	3.7	2017/12/29
0	6	2017/12/30
0	7.1	2017/12/31
0	9	2018/1/1
0	3.2	2018/1/2
0	1.7	2018/1/3
0	-0.5	2018/1/4
0	1.5	2018/1/5
0	5	2018/1/6
0	3	2018/1/7
0	1	2018/1/8
0	4.6	2018/1/9
0	-1.7	2018/1/10
0	-4.5	2018/1/11
1	2.7	2018/1/12
0	8	2018/1/13
1	12.1	2018/1/14
0	7.2	2018/1/15
0	3.5	2018/1/16
0	6.5	2018/1/17
0	6.2	2018/1/18
0	8.7	2018/1/19
0	8.2	2018/1/20
0	5	2018/1/21
2	-1.7	2018/1/22
0	-6	2018/1/23
0	-3	2018/1/24
0	-3.2	2018/1/25
0	-4.9	2018/1/26
0	-2.5	2018/1/27
0	-3.7	2018/1/28
0	-1.5	2018/1/29
0	3.6	2018/1/30
0	2.5	2018/1/31
0	6	2018/2/1
0	-2.2	2018/2/2
0	-1.9	2018/2/3
0	0.2	2018/2/4
0	-2.7	2018/2/5
0	0.1	2018/2/6
0	0.6	2018/2/7
0	3.6	2018/2/8
0	9	2018/2/9
0	1	2018/2/10
0	0.7	2018/2/11
0	4.2	2018/2/12
0	13.2	2018/2/13
0	6.5	2018/2/14
0	5	2018/2/15
0	9.2	2018/2/16
0	8.1	2018/2/17
0	10.2	2018/2/18
0	12	2018/2/19
0	2.7	2018/2/20
0	8.9	2018/2/21
0	11.5	2018/2/22
0	17.2	2018/2/23
0	1.2	2018/2/24
0	11	2018/2/25
0	16	2018/2/26
0	11.9	2018/2/27
0	12.1	2018/2/28
0	4.5	2018/3/1
0	13.5	2018/3/2
0	17.6	2018/3/3
0	5.7	2018/3/4
0	3.6	2018/3/5
0	6.2	2018/3/6
0	9	2018/3/7
0	-0.4	2018/3/8
0	12	2018/3/9
0	14.7	2018/3/10
0	17.6	2018/3/11
0	22.2	2018/3/12
0	28.7	2018/3/13
0	27.2	2018/3/14
0	4.6	2018/3/15
0	5.2	2018/3/16
0	10.7	2018/3/17
0	6.2	2018/3/18
0	7.2	2018/3/19
0	3.6	2018/3/20
0	7.5	2018/3/21
0	13.7	2018/3/22
0	21.5	2018/3/23
0	22.2	2018/3/24
0	24	2018/3/25
0	26.2	2018/3/26
0	28	2018/3/27
0	25.7	2018/3/28
0	19.7	2018/3/29
0	21.7	2018/3/30
0	26.5	2018/3/31
0	26	2018/4/1
0	31.5	2018/4/2
0	9.5	2018/4/3
0	8.6	2018/4/4
0	5.7	2018/4/5
0	10.2	2018/4/6
0	12.1	2018/4/7
0	16.7	2018/4/8
0	24.5	2018/4/9
0	24.6	2018/4/10
0	23.8	2018/4/11
0	21.1	2018/4/12
0	14	2018/4/13
0	14.5	2018/4/14
0	17	2018/4/15
0	21.7	2018/4/16
1	24	2018/4/17
0	27.6	2018/4/18
0	30	2018/4/19
0	27.2	2018/4/20
1	27.2	2018/4/21
0	12	2018/4/22
0	13.5	2018/4/23
0	19	2018/4/24
0	23	2018/4/25
0	26.1	2018/4/26
0	20.6	2018/4/27
0	30.7	2018/4/28
0	28.1	2018/4/29
0	27.2	2018/4/30
1	18.7	2018/5/1
0	20.2	2018/5/2
1	18.7	2018/5/3
0	29.2	2018/5/4
0	21.7	2018/5/5
0	19.5	2018/5/6
0	25	2018/5/7
0	21.5	2018/5/8
1	25	2018/5/9
0	24.7	2018/5/10
1	17.6	2018/5/11
1	24.7	2018/5/12
1	29.6	2018/5/13
3	34.1	2018/5/14
0	28.1	2018/5/15
0	29.2	2018/5/16
0	20.5	2018/5/17
1	23.2	2018/5/18
0	26.2	2018/5/19
1	20	2018/5/20
1	19.7	2018/5/21
0	20.6	2018/5/22
1	28.7	2018/5/23
1	30.5	2018/5/24
0	25.1	2018/5/25
0	27	2018/5/26
2	29.7	2018/5/27
1	33.5	2018/5/28
1	28.5	2018/5/29
2	31	2018/5/30
0	30.1	2018/5/31
5	31.5	2018/6/1
0	30.2	2018/6/2
0	30.5	2018/6/3
5	28.7	2018/6/4
2	36	2018/6/5
2	34.6	2018/6/6
0	33.5	2018/6/7
2	30	2018/6/8
1	22.1	2018/6/9
2	21.6	2018/6/10
4	27.1	2018/6/11
3	33.2	2018/6/12
3	27	2018/6/13
1	25	2018/6/14
3	28.7	2018/6/15
0	29.5	2018/6/16
1	27.1	2018/6/17
4	30.6	2018/6/18
4	30	2018/6/19
1	33	2018/6/20
3	36	2018/6/21
4	33.6	2018/6/22
[truncated: 557 more rows]
