# Supplementary material for: Epidemiological characteristics of hand, foot and mouth disease in Pingdu, Shandong, China from 2013 to 2023 and DLNM analysis of its variation with temperature
Source: PLoS One. 2025 Oct 24;20(10):e0333124. doi: 10.1371/journal.pone.0333124 (PMC12551877; doi:10.1371/journal.pone.0333124)
Supplement: S2 File — (CSV) [file pone.0333124.s002.csv]

YEAR	CVA16	EV-A71	Other enterovirus
2013	11	6	12
2014	12	13	19
2015	3	8	27
2016	4	9	17
2017	5	10	36
2018	11	4	50
2019	50	1	18
2020	0	0	2
2021	1	0	10
2022	0	1	14
2023	0	0	47
