# Supplementary material for: Epidemiological characteristics of hand, foot and mouth disease in Pingdu, Shandong, China from 2013 to 2023 and DLNM analysis of its variation with temperature
Source: PLoS One. 2025 Oct 24;20(10):e0333124. doi: 10.1371/journal.pone.0333124 (PMC12551877; doi:10.1371/journal.pone.0333124)
Supplement: S3 File — (XLSX) [file pone.0333124.s003.xlsx]

## Sheet: Sheet1
OBJECTID	TOWNid	2013	2014	2015	2016	2017	2018	2019	2020	2021	2022	2023
1	370283005	1.33153	5.07866	3.83665	1.55152	4.08968	5.63279	4.06067	0.283067	1.31721	0.932418	2.12655
2	370283119	0.673219	3.30124	3.09147	0.543281	1.09437	1.63592	1.44983	0	0.771307	0.382256	0.548075
3	370283113	1.56117	0.566951	1.23701	2.12654	0.789426	0.899058	0.11199	0	0.636456	0.126178	0.352026
4	370283108	0.931582	3.61042	2.86492	1.14033	2.42386	3.55189	2.12332	0	0.121035	0.59983	1.04944
5	370283001	2.02711	4.97104	5.97349	4.53542	3.44564	5.82159	6.32417	0.271865	3.07239	2.41779	10.0762
6	370283122	1.3316	2.85956	4.36826	1.17662	1.7841	2.37034	2.35178	0.23448	0.350762	0.579361	1.94101
7	370283124	1.30783	2.44344	2.62457	1.40687	1.21524	3.43046	2.61464	0	0.181848	0.180291	1.07292
8	370283116	0.746306	2.83853	0.938627	0.400427	1.7455	0.26729	0.532942	0	0.948304	0.671375	0.705219
9	370283105	2.86722	8.40955	6.93319	4.38302	9.63992	6.59165	11.6372	0.220809	1.17435	2.32773	2.37993
10	370283101	1.23918	2.92615	6.69568	2.44444	3.35503	2.45098	0.666282	0	0	0	2.30011
11	370283120	1.19873	4.10111	2.57661	2.56725	1.66408	2.01414	2.1887	0	1.27926	0.905567	1.50491
12	370283110	1.2192	3.52388	3.82321	1.30489	2.18	2.0632	0.649491	0.228235	1.47969	0.338429	0.488234
13	370283102	2.57752	9.54359	10.8541	9.13925	17.6234	3.34336	8.05175	0.216586	3.88828	1.92674	2.5258
14	370283109	0.668945	1.33826	1.95577	1.04302	1.24984	0.622656	1.79302	0	1.63404	0.255685	1.9403
15	370283003	1.82756	7.23546	9.37289	5.10264	6.75715	10.2464	9.04594	0.128126	2.93881	3.41885	4.79778
16	370283002	0.250286	2.92479	6.0175	2.23759	2.32722	2.17407	3.75628	0	2.08799	3.21819	5.83846
17	370283004	9.91211	1.76692	2.7531	1.49518	2.00874	2.75193	2.74328	0.863707	8.3252	7.10995	27.4054
